# Supplementary material for: Saturated long-chain fatty acid-producing bacteria contribute to enhanced colonic motility in rats
Source: Microbiome. 2018 Jun 14;6:107. doi: 10.1186/s40168-018-0492-6 (PMC6003035; doi:10.1186/s40168-018-0492-6)
Supplement: Supplementary file 2 — Table S2. Data production, quality control, assembly result and gene prediction resulted from fecal metagenomic sequencing analysis. Table S3. Taxonomic profiles of fecal microbiota in NMS and control groups at phylum level. Table S4. Taxonomic profiles of fecal microbiota in NMS and control groups at genus level. Table S5. Taxonomic profiles of fecal microbiota in NMS and control groups at species level. Table S6. Correlation between species and saturated long-chain fatty acids determined by fecal metagenomic and metabolomic analyses. Table S7. Identified KOs involved in fatty acid synthesis and degradation. Table S8. Data production and quality control of fecal samples from 16s rRNA amplicon sequencing analysis. Table S9. Taxonomic changes at genus level between colonized GF rats and donors. (XLSX 73 kb) [file 40168_2018_492_MOESM2_ESM.xlsx]

## Sheet: Table S2
Table S2. Data production, quality control, assembly result and gene prediction resulted from fecal metagenomic sequencing analysis.
Group	Sample ID	Data production							Assemble				Gene prediction			Map to gene catalog
		Insert size (bp)	Read length (bp)	# of reads	Raw Data (Gb)	Host DNA (%)	# of high quality reads	High quality data (Gb)	# of contigs	Contig N50 (bp)	Total length (Mb)	% reads assembled	# of ORFs	Average length (bp)	% of complete ORFs	Cover ORFs	# Mapped reads	% mapped ratio
MS	MS1-PD56	350	150	52258368	7.83876	0.064	44505970	6.6759	129681	4027	243.55	77.16	294927	743	51.11	805879	33485494	75.238
	MS2-PD56	350	150	52258404	7.83876	0.112	43997254	6.59959	114579	4812	226.89	74.406	269581	758	53.11	755659	33335618	75.767
	MS3-PD56	350	150	52258286	7.83874	0.142	44177486	6.62662	115008	5216	233.75	78.341	277441	758	54.18	776500	33367676	75.531
	MS4-PD56	350	150	52258498	7.83877	0.83	44053748	6.60806	122855	4717	242.64	78.217	291041	750	53.32	799837	33110357	75.159
	MS5-PD56	350	150	50625024	7.59375	0.078	43478420	6.52176	139579	3416	251.77	73.004	308155	735	49.84	845842	32737269	75.295
	MS6-PD56	350	150	52259556	7.83893	0.175	44399614	6.65994	127387	3519	237.8	73.044	288007	742	50.64	769464	33146665	74.655
	MS7-PD56	350	150	52259488	7.83892	0.121	43821972	6.5733	126235	3714	235.82	72.274	286282	740	50.96	776039	32442091	74.032
	MS8-PD56	350	150	52259728	7.83896	0.1	44518872	6.67783	126738	3587	236.2	73.211	286361	741	50.74	774873	33281512	74.758
Control	NH1-PD56	350	150	51669668	7.75045	0.181	44044914	6.60674	139371	3959	273.05	77.464	328386	749	52.25	774235	32807861	74.487
	NH2-PD56	350	150	51701568	7.75524	0.4	43836938	6.57554	124516	4270	242.6	77.85	292508	744	52.35	729196	32847855	74.932
	NH3-PD56	350	150	51663490	7.74952	0.652	43632734	6.54491	150361	3050	268.32	75.714	332652	725	49.01	835383	32347479	74.136
	NH4-PD56	350	150	51582956	7.73744	0.043	43949310	6.5924	127052	4183	251.58	78.079	301335	751	52.8	785940	32887465	74.83
	NH5-PD56	350	150	51641448	7.74622	0.243	43583922	6.53759	133747	4430	270.54	76.496	322707	753	53.61	840679	32525353	74.627
	NH6-PD56	350	150	52258624	7.83879	0.31	44180496	6.62707	156758	3730	285.75	74.121	352567	727	50.21	892470	32582349	73.748
	NH7-PD56	350	150	52258510	7.83878	0.035	44516732	6.67751	125467	4752	259.05	76.812	306259	761	54.61	816398	33187066	74.55
	NH8-PD56	350	150	52258242	7.83874	0.102	44706422	6.70596	140927	4327	277.13	74.522	333596	746	52.76	865424	33185596	74.23
	UnmapMerge	-	-	-	-	-	-	-	605175	1565	2181	-	1245018	673	44.95	-	-	-
Summary	Average	350	150	5.1967e+07	7.79505	0.22425	4.40878e+07	6.61317	159143	3957.29	365.732	75.6697	359813	740.941	51.5559	802739	3.29549e+07	74.7484
	Sum	-	-	831471858	124.721	-	705404804	105.811	2705436	67274	6217.44	-	6116823	-	-	-	527277706	-

## Sheet: Table S3
Table S3. Taxonomic profiles of fecal microbiota in NMS and control groups at phylum level.
Phylum	Enrichment	P value	adjust P value	Con_Median	NMS_Median	Fold change
Chloroflexi	NMS	0.0001554	0.00111888	0.000111505	0.000330305	-1.56669
Verrucomicrobia	Control	0.000621601	0.0031968	0.00104103	0.000284927	1.86934
Synergistetes	Control	0.0281274	0.0843823	0.000231308	0.00017133	0.433037
Fusobacteria	Control	0.014763	0.0483153	0.00016927	0.000140505	0.268705
Cyanobacteria	Control	0.0029526	0.0132867	9.6063e-05	3.6501e-05	1.39604
Elusimicrobia	Control	0.0001554	0.00111888	3.7094e-05	8.751e-06	2.08367
Nitrospirae	Control	0.00699301	0.0251748	1.6417e-05	8.507e-06	0.948468
Deinococcus-Thermus	NMS	0.0001554	0.00111888	1.419e-06	4.224e-06	-1.57374
Aquificae	Control	0.00699301	0.0251748	2.915e-06	1.302e-06	1.16277
Chrysiogenetes	Control	0.0001554	0.00111888	5.442e-06	9.21e-07	2.56286
Ignavibacteriae	Control	0.000621601	0.0031968	1.813e-06	8.06e-07	1.16953

## Sheet: Table S4
Table S4. Taxonomic profiles of fecal microbiota in NMS and control groups at genus level.
Genus	Enrichment	P value	adjust P value	Con_Median	NMS_Median	Fold change
Prevotella	NMS	0.0379176	0.140775	0.0103504	0.0142754	-0.463851
Lactobacillus	NMS	0.0400932	0.144332	0.0101598	0.0120206	-0.24264
Alistipes	NMS	0.0010878	0.0152765	0.00582311	0.0080017	-0.458517
Subdoligranulum	NMS	0.0206682	0.090214	0.00288627	0.00526011	-0.865888
Ruminiclostridium	NMS	0.004662	0.0307312	0.000947684	0.00506278	-2.41745
Barnesiella	NMS	0.0029526	0.0244536	0.00208391	0.00267046	-0.357797
Bilophila	NMS	0.0010878	0.0152765	0.000201714	0.00238647	-3.5645
Butyricimonas	NMS	0.0010878	0.0152765	0.00145895	0.00206203	-0.499137
Roseburia	Control	0.0379176	0.140775	0.00651471	0.00152904	2.09108
Marvinbryantia	Control	0.014763	0.069108	0.00162903	0.00131344	0.310664
Sutterella	Control	0.0018648	0.0182525	0.00182949	0.00113401	0.69001
Acetivibrio	NMS	0.004662	0.0307312	0.000546216	0.00107358	-0.974882
Dorea	Control	0.0498834	0.164412	0.0014303	0.000808164	0.823599
Allobaculum	NMS	0.0379176	0.140775	0.000691895	0.000832607	-0.267083
Hungatella	NMS	0.000621601	0.0133851	0.0002092	0.000399201	-0.932232
Dehalococcoides	NMS	0.0001554	0.00717061	9.73e-06	0.000234188	-4.58908
Adlercreutzia	Control	0.0498834	0.164412	0.000422065	0.000169707	1.31442
Sellimonas	Control	0.0379176	0.140775	0.000184469	0.000141774	0.379785
Akkermansia	Control	0.000621601	0.0133851	0.000876338	0.000111603	2.97311
Holdemania	Control	0.014763	0.069108	0.000254035	9.7021e-05	1.38866
Holdemanella	Control	0.00699301	0.0426178	0.000157005	8.9151e-05	0.816488
Treponema	NMS	0.004662	0.0307312	5.4464e-05	8.9024e-05	-0.708891
Robinsoniella	Control	0.0018648	0.0182525	0.000159847	7.9789e-05	1.00243
Enterococcus	Control	0.004662	0.0307312	0.000104585	7.4558e-05	0.488241
Dysgonomonas	NMS	0.0010878	0.0152765	5.3174e-05	6.9841e-05	-0.393353
Pasteurella	Control	0.0104118	0.0542422	0.000131854	6.9242e-05	0.929222
Streptococcus	Control	0.004662	0.0307312	9.1782e-05	5.8031e-05	0.661387
Anaerophaga	NMS	0.00699301	0.0426178	3.5266e-05	5.6611e-05	-0.682804
Aquimarina	NMS	0.004662	0.0307312	2.5375e-05	5.6307e-05	-1.14991
Faecalitalea	Control	0.0379176	0.140775	7.8603e-05	5.5615e-05	0.49911
Desulfovibrio	Control	0.0029526	0.0244536	0.000280759	3.4203e-05	3.03714
Dialister	NMS	0.0001554	0.00717061	1.1526e-05	3.377e-05	-1.55085
Lachnobacterium	NMS	0.0001554	0.00717061	1.8075e-05	3.2006e-05	-0.824347
Acidaminococcus	NMS	0.0001554	0.00717061	5.585e-06	2.5393e-05	-2.1848
Lactococcus	Control	0.014763	0.069108	5.5538e-05	2.4806e-05	1.16279
Sharpea	NMS	0.0018648	0.0182525	9.597e-06	2.1893e-05	-1.18981
Desulfosporosinus	NMS	0.000621601	0.0133851	9.863e-06	2.1507e-05	-1.12471
Levyella	Control	0.0281274	0.117989	2.3684e-05	1.8587e-05	0.349619
Megasphaera	Control	0.0001554	0.00717061	2.8296e-05	1.5803e-05	0.8404
Bacillus	Control	0.0001554	0.00717061	4.0607e-05	1.141e-05	1.83143
Carnobacterium	Control	0.0018648	0.0182525	1.8802e-05	1.052e-05	0.837751
Lachnospira	Control	0.0010878	0.0152765	7.0581e-05	9.654e-06	2.87008
Fibrobacter	Control	0.000621601	0.0133851	1.7393e-05	9.508e-06	0.871293
Dielma	Control	0.0001554	0.00717061	2.4692e-05	7.865e-06	1.65053
Succinatimonas	Control	0.0018648	0.0182525	1.0849e-05	7.294e-06	0.57278
Veillonella	Control	0.0206682	0.090214	1.2471e-05	7.242e-06	0.784117
Shuttleworthia	Control	0.0010878	0.0152765	1.2987e-05	7.117e-06	0.867727
Oribacterium	Control	0.0206682	0.090214	7.591e-06	5.13e-06	0.565331
Lawsonia	NMS	0.00699301	0.0426178	2.906e-06	4.746e-06	-0.707677
Haemophilus	Control	0.0379176	0.140775	8.486e-06	4.248e-06	0.998301
Facklamia	Control	0.0498834	0.164412	5.86e-06	3.949e-06	0.569413
Olsenella	Control	0.000621601	0.0133851	8.403e-06	3.72e-06	1.1756
Kallipyga	NMS	0.0206682	0.090214	1.427e-06	3.064e-06	-1.10243
Succinivibrio	NMS	0.0029526	0.0244536	8.38e-07	3.003e-06	-1.84138
Anaerobiospirillum	NMS	0.0498834	0.164412	1.245e-06	2.635e-06	-1.08166
Heliobacterium	Control	0.0029526	0.0244536	5.271e-06	2.314e-06	1.18769
Aggregatibacter	Control	0.0498834	0.164412	4.075e-06	1.832e-06	1.15338
Megamonas	Control	0.0104118	0.0542422	4.848e-06	1.7e-06	1.51185
Cloacibacillus	Control	0.004662	0.0307312	3.244e-06	1.341e-06	1.27446
Finegoldia	Control	0.0018648	0.0182525	3.214e-06	1.335e-06	1.26753
Youngiibacter	Control	0.0104118	0.0542422	2.978e-06	1.183e-06	1.33189
Solobacterium	NMS	0.0379176	0.140775	6.54e-07	1.035e-06	-0.662268
Anaeroglobus	Control	0.0104118	0.0542422	1.661e-06	9.91e-07	0.745095
Acetobacterium	NMS	0.0379176	0.140775	7.55e-07	9.55e-07	-0.339024
Propionispira	Control	0.0003108	0.0111543	3.106e-06	9.45e-07	1.71667
Mucinivorans	Control	0.00699301	0.0426178	1.12e-06	7.35e-07	0.607683
Peptostreptococcus	NMS	0.000621601	0.0133851	1.66e-07	6.88e-07	-2.05123
Campylobacter	Control	0.0281274	0.117989	3.049e-06	5.72e-07	2.41425
Actinobacillus	Control	0.0206682	0.090214	1.38e-06	5.13e-07	1.42764
Brachyspira	NMS	0.0104118	0.0542422	2.03e-07	5.11e-07	-1.33184
Desulfotomaculum	Control	0.0018648	0.0182525	1.18e-06	4.81e-07	1.29468
Gottschalkia	Control	0.0010878	0.0152765	1.047e-06	4.2e-07	1.3178
Pseudobacteroides	Control	0.0498834	0.164412	8.48e-07	4.04e-07	1.06971
Mahella	NMS	0.0100267	0.0542422	1.3e-07	3.53e-07	-1.44116
Denitrovibrio	NMS	0.00180144	0.0182525	4.6e-08	3.26e-07	-2.82517
Fibrisoma	NMS	0.0092178	0.0531669	0	3.16e-07	-
Coleofasciculus	Control	0.00274173	0.0244536	3.509e-06	2.57e-07	3.77122
Scardovia	NMS	0.0390997	0.143514	2.5e-08	2.51e-07	-3.32769
Tetragenococcus	Control	0.0003108	0.0111543	2.325e-06	2.24e-07	3.37566
Spirochaeta	Control	0.014763	0.069108	4.56e-07	1.63e-07	1.48416
Phaseolibacter	NMS	0.012777	0.0644839	0	1.6e-07	-
Phocaeicola	Control	0.0116571	0.0597655	7.88e-07	1.54e-07	2.35527
Skermanella	NMS	0.0402162	0.144332	0	1.54e-07	-
Neisseria	Control	0.0498834	0.164412	3.22e-07	1.32e-07	1.28652
Pluralibacter	NMS	0.0287082	0.118882	0	1.06e-07	-
Actinomyces	Control	0.0498834	0.164412	1.72e-07	9.6e-08	0.841302
Sunxiuqinia	NMS	0.0262942	0.11324	7.9e-08	8.2e-08	-0.0537713
Corynebacterium	Control	0.004662	0.0307312	2.83e-07	8.1e-08	1.80481
Tepidanaerobacter	NMS	0.0324742	0.132774	0	5.6e-08	-
Brevibacillus	Control	0.0090091	0.052908	6.44e-07	0	-
Desulfarculus	Control	0.0045693	0.0307312	1.76e-07	0	-
Leuconostoc	Control	0.00723152	0.0432552	1.6e-07	0	-
Saccharibacillus	Control	0.00146006	0.0182525	3.26e-07	0	-
Sebaldella	Control	0.00146006	0.0182525	3.53e-07	0	-
Syntrophobacter	Control	0.000826441	0.0152765	1.468e-06	0	-
Thermodesulfovibrio	Control	0.0135903	0.0675331	3.5e-07	0	-
Thermosynechococcus	Control	0.0045693	0.0307312	2.82e-07	0	-

## Sheet: Table S5
Table S5. Taxonomic profiles of fecal microbiota in NMS and control groups at species level.
Species	Enrichment	P value	adjust P value	Con_Median	NMS_Median	Fold change
[Clostridium] aerotolerans	Control	0.004662	0.0243696	5.73e-06	2.077e-06	1.46403
[Clostridium] josui	NMS	0.0281274	0.0904798	4.484e-06	8.162e-06	-0.864136
[Clostridium] leptum	NMS	0.0029526	0.0169775	0.000386287	0.00383417	-3.31117
[Clostridium] saccharogumia	NMS	0.0001554	0.00246497	1.2683e-05	2.8457e-05	-1.16589
[Clostridium] scindens	Control	0.0498834	0.136586	6.8774e-05	4.639e-05	0.568049
[Clostridium] spiroforme	Control	0.0001554	0.00246497	2.3244e-05	6.644e-06	1.80673
[Clostridium] sporosphaeroides	NMS	0.014763	0.0552113	2.976e-06	7.903e-06	-1.40903
[Eubacterium] cellulosolvens	NMS	0.0288663	0.0922119	7e-08	3.99e-07	-2.51096
[Eubacterium] eligens	Control	0.0010878	0.00862739	2.0136e-05	7.519e-06	1.42116
[Eubacterium] fissicatena	Control	0.00699301	0.0328243	3.193e-06	2.124e-06	0.588129
[Eubacterium] rectale	Control	0.0003108	0.00397134	0.000114493	7.1586e-05	0.67751
[Eubacterium] siraeum	Control	0.0001554	0.00246497	2.4761e-05	4.44e-06	2.47944
[Pasteurella] pneumotropica	Control	0.014763	0.0552113	6.1021e-05	3.2587e-05	0.905009
[Ruminococcus] gnavus	Control	0.0001554	0.00246497	0.000238675	9.8429e-05	1.27789
Acetivibrio ethanolgignens	NMS	0.000621601	0.00649855	0.000170876	0.00041631	-1.28471
Acidaminococcus intestini	NMS	0.0001554	0.00246497	2.854e-06	2.2982e-05	-3.00945
Adlercreutzia equolifaciens	Control	0.0379176	0.111808	0.000378868	0.000150544	1.33151
Akkermansia muciniphila	Control	0.000621601	0.00649855	0.000649805	8.2149e-05	2.98369
Alistipes indistinctus	NMS	0.0029526	0.0169775	0.000248205	0.000385526	-0.635296
Alistipes obesi	Control	0.0001554	0.00246497	9.4809e-05	4.7184e-05	1.00673
Alistipes senegalensis	NMS	0.000621601	0.00649855	6.706e-05	0.000103536	-0.626608
Alistipes shahii	NMS	0.0281274	0.0904798	0.0018737	0.00259353	-0.469029
Alistipes timonensis	NMS	0.0018648	0.012432	0.000924766	0.00162038	-0.809174
Allobaculum stercoricanis	NMS	0.0206682	0.0709506	0.00014907	0.000177343	-0.250552
Allofustis seminis	Control	0.0045693	0.0243696	6.3e-08	0	-
Aquimarina pacifica	NMS	0.004662	0.0243696	2.5375e-05	5.6307e-05	-1.14991
Bacillus acidiproducens	Control	0.0001554	0.00246497	2.6275e-05	7.407e-06	1.82673
Bacteroides barnesiae	NMS	0.0379176	0.111808	1.8506e-05	2.4323e-05	-0.394328
Bacteroides cellulosilyticus	Control	0.00699301	0.0328243	0.00157885	0.00115632	0.449338
Bacteroides coprosuis	NMS	0.0001554	0.00246497	1.3665e-05	2.0483e-05	-0.583942
Bacteroides graminisolvens	Control	0.0104118	0.0443466	3.325e-06	1.506e-06	1.14263
Bacteroides oleiciplenus	Control	0.0010878	0.00862739	0.00320774	0.00104967	1.61163
Bacteroides ovatus	Control	0.0498834	0.136586	0.00405483	0.00251266	0.690422
Bacteroides paurosaccharolyticus	Control	0.014763	0.0552113	3.625e-06	2.511e-06	0.529719
Bacteroides plebeius	Control	0.0104118	0.0443466	0.000277841	0.000172825	0.684948
Bacteroides pyogenes	Control	0.0010878	0.00862739	0.00010645	4.8712e-05	1.12783
Barnesiella intestinihominis	NMS	0.0001554	0.00246497	0.000228032	0.000353297	-0.631645
Bifidobacterium thermophilum	NMS	0.0029526	0.0169775	4.755e-06	1.1197e-05	-1.23559
Bilophila wadsworthia	NMS	0.0010878	0.00862739	0.000172901	0.00230267	-3.73529
Blautia hansenii	Control	0.0001554	0.00246497	0.000421212	0.000125713	1.74441
Blautia obeum	Control	0.0001554	0.00246497	0.000647177	0.000248744	1.3795
Blautia producta	Control	0.0001554	0.00246497	0.000163388	5.1204e-05	1.67397
Blautia schinkii	Control	0.0001554	0.00246497	0.000213764	8.5134e-05	1.32821
Butyricimonas synergistica	NMS	0.0379176	0.111808	9.0225e-05	9.7251e-05	-0.108186
Butyrivibrio proteoclasticus	NMS	0.012777	0.0529497	0	9.6e-08	-
Candidatus Alistipes marseilloanorexicus	NMS	0.000621601	0.00649855	1.6191e-05	2.6598e-05	-0.716126
Candidatus Soleaferrea massiliensis	NMS	0.0281274	0.0904798	7.25e-07	1.54e-06	-1.08688
Carnobacterium gallinarum	Control	0.0018648	0.012432	1.6745e-05	8.743e-06	0.93753
Catabacter hongkongensis	NMS	0.0010878	0.00862739	2.358e-06	4.803e-06	-1.02637
Catonella morbi	Control	0.0402162	0.117831	1.45e-07	0	-
Clostridia bacterium UC5.1-1D10	NMS	0.0104118	0.0443466	6.9296e-05	8.2986e-05	-0.260096
Clostridiaceae bacterium GM1	NMS	0.0001554	0.00246497	5.172e-06	2.3616e-05	-2.19097
Clostridioides difficile	Control	0.0104118	0.0443466	6.918e-06	3.129e-06	1.14465
Clostridium beijerinckii	NMS	0.0324742	0.10162	0	8.7e-08	-
Clostridium bornimense	NMS	0.0029526	0.0169775	2.88e-07	1.088e-06	-1.91754
Clostridium cadaveris	Control	0.0136355	0.0552113	1.23e-07	0	-
Clostridium celatum	Control	0.0379176	0.111808	1.187e-05	7.741e-06	0.616728
Clostridium lundense	Control	0.0001554	0.00246497	1.4539e-05	6.29e-06	1.2088
Clostridium polynesiense	NMS	0.0281274	0.0904798	1.8178e-05	2.5824e-05	-0.506519
Collinsella stercoris	Control	0.00146006	0.0113835	2.49e-07	0	-
Coprococcus comes	Control	0.00699301	0.0328243	0.000206139	0.000128125	0.686065
Dehalococcoides mccartyi	NMS	0.0001554	0.00246497	5.85e-07	0.000174574	-8.22119
Desulfovibrio desulfuricans	Control	0.00366954	0.0208394	7.83e-07	0	-
Desulfovibrio fairfieldensis	Control	0.0010878	0.00862739	5.2076e-05	1.679e-06	4.95494
Dialister invisus	Control	0.0444063	0.128471	2.59e-07	4.9e-08	2.4021
Dialister succinatiphilus	NMS	0.0001554	0.00246497	4.809e-06	2.8893e-05	-2.58691
Dysgonomonas capnocytophagoides	Control	0.00723152	0.033265	2.39e-07	0	-
Dysgonomonas gadei	NMS	0.000409933	0.00496234	0	1.216e-06	-
Eggerthella lenta	Control	0.0404795	0.117852	1.19e-07	0	-
Enterococcus durans	Control	0.0010878	0.00862739	2.897e-06	1.252e-06	1.21033
Enterococcus gilvus	Control	0.004662	0.0243696	1.7651e-05	9.818e-06	0.846249
Erysipelatoclostridium ramosum	NMS	0.0281274	0.0904798	1.368e-06	2.419e-06	-0.822343
Eubacterium desmolans	NMS	0.0001554	0.00246497	0.00011791	0.000417313	-1.82344
Eubacterium plexicaudatum	Control	0.00699301	0.0328243	0.000285172	0.000234168	0.284288
Eubacterium ramulus	Control	0.0281274	0.0904798	0.000170998	0.000113268	0.594239
Eubacterium ventriosum	Control	0.014763	0.0552113	0.000132717	9.7987e-05	0.437691
Faecalicoccus pleomorphus	NMS	0.0010878	0.00862739	5.803e-06	9.582e-06	-0.723528
Faecalitalea cylindroides	Control	0.00699301	0.0328243	4.9548e-05	2.5703e-05	0.94689
Helicobacter bilis	Control	0.0498834	0.136586	0.00111438	0.000177289	2.65207
Helicobacter canadensis	NMS	0.0379176	0.111808	5.719e-06	1.4389e-05	-1.33113
Helicobacter cinaedi	Control	0.0498834	0.136586	1.8823e-05	2.708e-06	2.7972
Helicobacter fennelliae	Control	0.0018648	0.012432	3.207e-06	3.28e-07	3.28946
Helicobacter rodentium	NMS	0.0379176	0.111808	0.000128687	0.000338024	-1.39326
Helicobacter trogontum	Control	0.014763	0.0552113	4.5948e-05	6.023e-06	2.93145
Holdemanella biformis	Control	0.0029526	0.0169775	0.000121058	6.2278e-05	0.958904
Holdemania massiliensis	Control	0.0206682	0.0709506	9.4439e-05	4.0342e-05	1.2271
Hungatella hathewayi	NMS	0.0001554	0.00246497	2.4406e-05	0.000102719	-2.0734
Lachnoanaerobaculum saburreum	Control	0.014763	0.0552113	5.38e-06	2.517e-06	1.0959
Lachnospira multipara	Control	0.0029526	0.0169775	9.169e-06	4.33e-07	4.40433
Lachnospiraceae bacterium 2_1_46FAA	Control	0.00699301	0.0328243	6.7884e-05	3.4295e-05	0.985073
Lachnospiraceae bacterium 3_1_57FAA_CT1	NMS	0.0029526	0.0169775	0.000120214	0.000149332	-0.312918
Lachnospiraceae bacterium A2	Control	0.0003108	0.00397134	0.000655689	0.000325574	1.01003
Lachnospiraceae bacterium AC2028	NMS	0.012777	0.0529497	0	7.1e-08	-
Lachnospiraceae bacterium AD3010	NMS	0.0180441	0.0664023	2.39e-07	6.46e-07	-1.43452
Lachnospiraceae bacterium M18-1	Control	0.0001554	0.00246497	0.000273052	0.000121437	1.16897
Lachnospiraceae bacterium NK4A179	Control	0.0001554	0.00246497	2.0714e-05	4.116e-06	2.33129
Lachnospiraceae bacterium oral taxon 500	Control	0.0001554	0.00246497	8.662e-06	3.63e-06	1.25473
Lachnospiraceae bacterium P6A3	Control	0.0324742	0.10162	1.3e-07	0	-
Lactobacillus acetotolerans	NMS	0.014763	0.0552113	1.088e-06	2.179e-06	-1.00199
Lactobacillus agilis	Control	0.0206682	0.0709506	3.282e-06	2.234e-06	0.554946
Lactobacillus amylovorus	NMS	0.0001554	0.00246497	1.0984e-05	1.6267e-05	-0.566545
Lactobacillus animalis	Control	0.0498834	0.136586	0.00238526	0.00176861	0.431529
Lactobacillus antri	NMS	0.0018648	0.012432	5.463e-06	1.1731e-05	-1.10256
Lactobacillus coleohominis	NMS	0.0029526	0.0169775	1.068e-06	2.656e-06	-1.31434
Lactobacillus crispatus	NMS	0.00699301	0.0328243	1.081e-05	1.4933e-05	-0.466138
Lactobacillus frumenti	NMS	0.0498834	0.136586	2.208e-06	3.829e-06	-0.794227
Lactobacillus gasseri	Control	0.0010878	0.00862739	0.000457213	8.6683e-05	2.39905
Lactobacillus gastricus	NMS	0.00699301	0.0328243	3.227e-06	6.619e-06	-1.03642
Lactobacillus helveticus	NMS	0.000621601	0.00649855	6.315e-06	9.386e-06	-0.571728
Lactobacillus iners	Control	0.0018648	0.012432	2.516e-06	4.02e-07	2.64586
Lactobacillus ingluviei	NMS	0.0010878	0.00862739	1.266e-06	2.783e-06	-1.13636
Lactobacillus intestinalis	NMS	0.0104118	0.0443466	0.00209082	0.00343011	-0.714188
Lactobacillus kefiranofaciens	Control	0.0206682	0.0709506	8.486e-06	4.313e-06	0.976393
Lactobacillus mucosae	NMS	0.0498834	0.136586	1.472e-06	2.372e-06	-0.688326
Lactobacillus oryzae	NMS	0.0206682	0.0709506	1.304e-06	2.028e-06	-0.637114
Lactobacillus panis	NMS	0.0010878	0.00862739	2.403e-06	5.377e-06	-1.16196
Lactobacillus pontis	NMS	0.0010878	0.00862739	4.472e-06	1.0857e-05	-1.27963
Lactobacillus reuteri	NMS	0.0029526	0.0169775	0.00147624	0.0032677	-1.14635
Lactobacillus saerimneri	NMS	0.004662	0.0243696	7.405e-06	1.6489e-05	-1.15493
Lactococcus garvieae	Control	0.014763	0.0552113	2.2868e-05	9.992e-06	1.19448
Lawsonia intracellularis	NMS	0.004662	0.0243696	1.811e-06	3.291e-06	-0.861739
Leuconostoc pseudomesenteroides	Control	0.00723152	0.033265	1.6e-07	0	-
Levyella massiliensis	Control	0.0003108	0.00397134	9.164e-06	4.174e-06	1.13455
Mageeibacillus indolicus	Control	0.0379176	0.111808	3.11e-07	9.7e-08	1.68086
Marvinbryantia formatexigens	Control	0.000621601	0.00649855	0.000712414	0.00046554	0.613811
Oscillibacter valericigenes	Control	0.0281274	0.0904798	4.2952e-05	2.6501e-05	0.696679
Parabacteroides gordonii	Control	0.0010878	0.00862739	0.000125063	8.9267e-05	0.486456
Parabacteroides johnsonii	Control	0.0104118	0.0443466	0.00254932	0.00135768	0.908964
Pasteurella bettyae	Control	0.0498834	0.136586	3.25e-07	1.53e-07	1.08691
Phaseolibacter flectens	NMS	0.012777	0.0529497	0	1.6e-07	-
Porphyromonas gingivalis	Control	0.0324742	0.10162	4.3e-08	0	-
Porphyromonas somerae	Control	0.0206682	0.0709506	2.2561e-05	1.9747e-05	0.192198
Prevotella aurantiaca	Control	0.000826441	0.00844807	4.52e-07	0	-
Prevotella bivia	NMS	0.0104118	0.0443466	0.00019065	0.000237444	-0.316661
Prevotella bryantii	NMS	0.0018648	0.012432	1.7275e-05	2.9002e-05	-0.747467
Prevotella copri	NMS	0.0029526	0.0169775	0.0002197	0.000279557	-0.347608
Prevotella enoeca	NMS	0.004662	0.0243696	2.5574e-05	4.7925e-05	-0.906101
Prevotella loescheii	NMS	0.0003108	0.00397134	5.223e-06	1.0008e-05	-0.938203
Prevotella marshii	NMS	0.0206682	0.0709506	1.1905e-05	1.7464e-05	-0.552816
Prevotella multisaccharivorax	Control	0.0379176	0.111808	6.56e-07	3.5e-07	0.906341
Prevotella nanceiensis	NMS	0.0018648	0.012432	2.4619e-05	3.8794e-05	-0.656061
Prevotella salivae	NMS	0.0379176	0.111808	3.0527e-05	4.3822e-05	-0.52157
Prevotella scopos	NMS	0.00699301	0.0328243	9.966e-06	1.9787e-05	-0.989466
Prevotella timonensis	NMS	0.0018648	0.012432	4.642e-06	1.405e-05	-1.59775
Pyramidobacter piscolens	Control	0.00166251	0.012432	2.33e-07	0	-
Roseburia faecis	Control	0.0001554	0.00246497	8.7706e-05	4.4378e-05	0.982831
Roseburia hominis	Control	0.014763	0.0552113	0.00132373	0.000405281	1.70761
Ruminococcus faecis	Control	0.0003108	0.00397134	8.1382e-05	3.0521e-05	1.41491
Ruminococcus gauvreauii	NMS	0.0001554	0.00246497	6.287e-06	1.6502e-05	-1.3922
Ruminococcus lactaris	Control	0.0001554	0.00246497	0.000195854	6.541e-05	1.5822
Sanguibacteroides justesenii	Control	0.0281274	0.0904798	9.557e-06	5.732e-06	0.737519
Selenomonas bovis	NMS	0.0206682	0.0709506	1.6723e-05	2.415e-05	-0.53019
Sellimonas intestinalis	Control	0.0206682	0.0709506	8.8711e-05	6.167e-05	0.524544
Sharpea azabuensis	NMS	0.00699301	0.0328243	7.308e-06	1.7394e-05	-1.25104
Stomatobaculum longum	Control	0.014763	0.0552113	2.3677e-05	1.1988e-05	0.981895
Streptococcus entericus	NMS	0.0001554	0.00246497	4.1e-07	1.1164e-05	-4.76709
Streptococcus minor	Control	0.0176767	0.0655749	3.09e-07	0	-
Streptococcus orisratti	NMS	0.0001554	0.00246497	1.82e-07	8.78e-07	-2.27028
Streptococcus plurextorum	Control	0.0001554	0.00246497	7.404e-06	2.31e-06	1.68041
Streptococcus porcinus	Control	0.0003108	0.00397134	1.6912e-05	5.295e-06	1.67534
Streptococcus salivarius	Control	0.0498834	0.136586	9.47e-07	3.72e-07	1.34806
Subdoligranulum variabile	NMS	0.0281274	0.0904798	0.00109288	0.00191679	-0.810555
Sutterella wadsworthensis	Control	0.0018648	0.012432	0.00179226	0.0011111	0.689796
Syntrophobacter fumaroxidans	Control	0.0092178	0.041982	3.08e-07	0	-
Tetragenococcus halophilus	Control	0.0003108	0.00397134	2.325e-06	2.24e-07	3.37566
Treponema medium	NMS	0.000409933	0.00496234	0	2.61e-07	-
Treponema succinifaciens	NMS	0.0029526	0.0169775	2.9613e-05	6.3916e-05	-1.10995
Veillonella seminalis	Control	0.014763	0.0552113	9.442e-06	5.605e-06	0.752378

## Sheet: Table S6
Table S6. Correlation between species and saturated long chain fatty acids determined by fecal metagenomic and metabolomic analyses.
Species	Heptadecanoic acid (C17:0)		Pentadecanoic acid (C15:0)		Tetradecanoic acid (C14:0)
	correlation	adjust P value	correlation	adjust P value	correlation	adjust P value
Acetivibrio ethanolgignens	0.608824	0.0356261	0.05	1	0.5	1
Acidaminococcus intestini	0.885294	0.000555892	0.294118	1	0.726471	0.00894852
Akkermansia muciniphila	-0.652941	0.0224666	0.0205882	1	-0.620588	0.0327606
Alistipes indistinctus	0.811765	0.00370047	0.544118	1	0.638235	0.026606
Alistipes obesi	-0.752941	0.00731532	-0.4	1	-0.491176	1
Alistipes senegalensis	0.802941	0.00402106	0.326471	1	0.505882	1
Alistipes timonensis	0.779412	0.00595499	0.5	1	0.426471	1
Allofustis seminis	-0.616786	0.0330965	-0.508638	1	-0.277131	1
Aquimarina pacifica	0.702941	0.0126782	0.617647	0.0329746	0.391176	1
Bacillus acidiproducens	-0.658824	0.0215145	-0.0235294	1	-0.573529	1
Bacteroides cellulosilyticus	-0.623529	0.032584	-0.476471	1	-0.288235	1
Bacteroides coprosuis	0.667647	0.0195728	0.114706	1	0.405882	1
Bacteroides graminisolvens	-0.644118	0.0252133	-0.147059	1	-0.717647	0.00993336
Bacteroides oleiciplenus	-0.594118	0.0414731	-0.217647	1	-0.564706	1
Barnesiella intestinihominis	0.858824	0.00110508	0.438235	1	0.685294	0.0166072
Bilophila wadsworthia	0.611765	0.0344094	0.435294	1	0.364706	1
Blautia hansenii	-0.702941	0.0126782	-0.0382353	1	-0.620588	0.0327606
Blautia obeum	-0.641176	0.0260234	0.00882353	1	-0.544118	1
Blautia producta	-0.652941	0.0224666	0.0264706	1	-0.547059	1
Blautia schinkii	-0.614706	0.033528	0.0647059	1	-0.529412	1
Candidatus Alistipes marseilloanorexicus	0.808824	0.00370047	0.255882	1	0.658824	0.0215145
Carnobacterium gallinarum	-0.65	0.0230965	0.0676471	1	-0.420588	1
Catabacter hongkongensis	0.747059	0.00731532	0.564706	1	0.65	0.0230965
Clostridia bacterium UC5.1-1D10	0.617647	0.0329746	0.482353	1	0.358824	1
Clostridiaceae bacterium GM1	0.682353	0.0166072	0.0647059	1	0.485294	1
Clostridium bornimense	0.605882	0.0365503	-0.0558824	1	0.382353	1
Clostridium lundense	-0.655882	0.0218539	-0.0529412	1	-0.520588	1
Collinsella stercoris	-0.777844	0.00595499	-0.291692	1	-0.589865	0.0432955
Dehalococcoides mccartyi	0.744118	0.00731532	0.05	1	0.614706	0.033528
Desulfovibrio desulfuricans	-0.660118	0.0215145	-0.279399	1	-0.632485	0.0288882
Desulfovibrio fairfieldensis	-0.691176	0.0155557	-0.3	1	-0.558824	1
Dialister succinatiphilus	0.679412	0.0170704	0.129412	1	0.476471	1
Dysgonomonas capnocytophagoides	-0.660118	0.0215145	0.0798282	1	-0.598712	0.0398537
Dysgonomonas gadei	0.854518	0.00115495	0.391131	1	0.694296	0.0148601
Enterococcus durans	-0.655882	0.0218539	0.0411765	1	-0.458824	1
Enterococcus gilvus	-0.579412	0.0476115	0.120588	1	-0.367647	1
Eubacterium desmolans	0.670588	0.0187971	0.182353	1	0.444118	1
Eubacterium plexicaudatum	-0.611765	0.0344094	-0.317647	1	-0.335294	1
Faecalicoccus pleomorphus	0.811765	0.00370047	0.485294	1	0.585294	0.0446479
Hungatella hathewayi	0.914706	0.000113591	0.317647	1	0.75	0.00731532
Lachnospiraceae bacterium 3 1 57FAA CT1	0.776471	0.00595499	0.485294	1	0.417647	1
Lachnospiraceae bacterium A2	-0.808824	0.00370047	-0.338235	1	-0.561765	1
Lachnospiraceae bacterium M18-1	-0.729412	0.0085325	-0.188235	1	-0.558824	1
Lachnospiraceae bacterium NK4A179	-0.682353	0.0166072	-0.0205882	1	-0.502941	1
Lachnospiraceae bacterium oral taxon 500	-0.638235	0.026606	-0.0294118	1	-0.467647	1
Lactobacillus amylovorus	0.864706	0.00110508	0.405882	1	0.752941	0.00731532
Lactobacillus antri	0.747059	0.00731532	0.497059	1	0.420588	1
Lactobacillus coleohominis	0.764706	0.00731532	0.45	1	0.5	1
Lactobacillus crispatus	0.744118	0.00731532	0.291176	1	0.676471	0.0173157
Lactobacillus gasseri	-0.594118	0.0414731	-0.126471	1	-0.470588	1
Lactobacillus gastricus	0.620588	0.0327606	0.538235	1	0.305882	1
Lactobacillus helveticus	0.776471	0.00595499	0.482353	1	0.741176	0.00749964
Lactobacillus ingluviei	0.752941	0.00731532	0.520588	1	0.514706	1
Lactobacillus intestinalis	0.588235	0.043568	0.544118	1	0.558824	1
Lactobacillus panis	0.747059	0.00731532	0.438235	1	0.423529	1
Lactobacillus pontis	0.723529	0.00920689	0.482353	1	0.394118	1
Lactobacillus reuteri	0.741176	0.00749964	0.558824	1	0.426471	1
Lactobacillus saerimneri	0.676471	0.0173157	0.461765	1	0.364706	1
Lawsonia intracellularis	0.729412	0.0085325	0.170588	1	0.620588	0.0327606
Leuconostoc pseudomesenteroides	-0.57722	0.0486539	-0.00614063	1	-0.374579	1
Levyella massiliensis	-0.673529	0.0180448	-0.338235	1	-0.605882	0.0365503
Marvinbryantia formatexigens	-0.623529	0.032584	-0.3	1	-0.532353	1
Parabacteroides gordonii	-0.714706	0.0102293	-0.282353	1	-0.552941	1
Prevotella aurantiaca	-0.801353	0.00402106	-0.469759	1	-0.555727	1
Prevotella bivia	0.585294	0.0446479	0.0529412	1	0.75	0.00731532
Prevotella bryantii	0.755882	0.00731532	0.285294	1	0.785294	0.00595499
Prevotella copri	0.682353	0.0166072	0.270588	1	0.752941	0.00731532
Prevotella enoeca	0.738235	0.00786853	0.255882	1	0.808824	0.00370047
Prevotella loescheii	0.723529	0.00920689	0.0676471	1	0.676471	0.0173157
Prevotella nanceiensis	0.8	0.00402106	0.408824	1	0.755882	0.00731532
Prevotella scopos	0.714706	0.0102293	0.211765	1	0.776471	0.00595499
Prevotella timonensis	0.729412	0.0085325	0.197059	1	0.75	0.00731532
Pyramidobacter piscolens	-0.686644	0.0166072	-0.0417957	1	-0.504534	1
Roseburia faecis	-0.682353	0.0166072	-0.0882353	1	-0.617647	0.0329746
Ruminococcus gauvreauii	0.732353	0.0085325	0.238235	1	0.505882	1
Ruminococcus lactaris	-0.6	0.0394635	-0.00588235	1	-0.514706	1
Streptococcus entericus	0.917647	0.000113591	0.376471	1	0.755882	0.00731532
Streptococcus orisratti	0.814706	0.00370047	0.514706	1	0.494118	1
Streptococcus plurextorum	-0.773529	0.00618918	-0.123529	1	-0.476471	1
Streptococcus porcinus	-0.717647	0.00993336	-0.276471	1	-0.594118	0.0414731
Sutterella wadsworthensis	-0.729412	0.0085325	-0.241176	1	-0.588235	0.043568
Tetragenococcus halophilus	-0.735294	0.00825225	-0.123529	1	-0.579412	0.0476115
Treponema medium	0.860801	0.00110508	0.318874	1	0.640889	0.0260234
[Clostridium] leptum	0.717647	0.00993336	0.361765	1	0.744118	0.00731532
[Clostridium] saccharogumia	0.744118	0.00731532	0.132353	1	0.591176	0.0428641
[Clostridium] spiroforme	-0.658824	0.0215145	0.0852941	1	-0.538235	1
[Eubacterium] eligens	-0.617647	0.0329746	-0.0647059	1	-0.679412	0.0170704
[Eubacterium] rectale	-0.655882	0.0218539	-0.0147059	1	-0.526471	1
[Eubacterium] siraeum	-0.755882	0.00731532	-0.0911765	1	-0.547059	1
[Ruminococcus] gnavus	-0.682353	0.0166072	0.00294118	1	-0.573529	1

## Sheet: Table S7
Table S7. Identified KOs invovled in fatty acid synthesis and degradation
KO ID	Con_mean	NMS_mean	p value	KEGG name	KEGG Definition	EC Number	Taxonomy
K11262	1.94e-07	2.06e-07	0.382284	Acaca	acetyl-CoA carboxylase / biotin carboxylase 1	6.4.1.2 6.3.4.14	-
K11533	6.48e-07	7.21e-07	0.878477	Fas	fatty acid synthase, bacteria type	2.3.1.-	-
K00645	5.8798e-05	7.4135e-05	0.0379176	FabD	[acyl-carrier-protein] S-malonyltransferase	2.3.1.39	Prevotella; Lactobacillus reuteri; Alistipes; Bilophila wadsworthia
K09458	8.4201e-05	0.000109107	0.0061398	FabF	3-oxoacyl-[acyl-carrier-protein] synthase II	2.3.1.179	Lactobacillus reuteri, Prevotella, Subdoligranulum, Alistipes, Alistipes timonensis, Bilophila wadsworthia, Parasutterella excrementihominis, Barnesiella intestinihominis
K00648	8.4284e-05	0.000110374	0.307682	FabH	3-oxoacyl-[acyl-carrier-protein] synthase III	2.3.1.180	Prevotella, Lactobacillus, Alistipes, Bilophila wadsworthia
K00059	0.000175036	0.000182561	0.0001	FabG	3-oxoacyl-[acyl-carrier protein] reductase	1.1.1.100	Lactobacillus intestinalis, Prevotella, Alistipes indistinctus, Alistipes marseilloanorexicus, Bilophila wadsworthia, Bacteroides, Subdoligranulum, Marvinbryantia
K02372	2.2515e-05	3.9815e-05	0.000593503	FabZ	3-hydroxyacyl-[acyl-carrier-protein] dehydratase	4.2.1.59	Lactobacillus reuteri, Prevotella, Alistipes shahii, Barnesiella intestinihominis
K00208	2.3666e-05	3.8423e-05	0.00514197	FabI	enoyl-[acyl-carrier protein] reductase I	1.3.1.9 1.3.1.10	Lactobacillus reuteri, Prevotella, Alistipes, Barnesiella, Parasutterella excrementihominis, Bilophila wadsworthia
K10804	3.23e-07	1.093e-06	0.0104118	TesA	acyl-CoA thioesterase I	3.1.2.- 3.1.1.5	Bilophila wadsworthia
K10806	5.992e-06	1.2515e-05	0.0010878	YciA	acyl-CoA thioesterase YciA	3.1.2.-	Firmicutes
K06076	8.8807e-05	0.000102029	0.0498834	FadL	long-chain fatty acid transport protein	--	Alistipes obesi, Bilophila wadsworthia, Bacteroides oleiciplenus, Proteobacteria, Parabacteroides distasonis
K01897	0.000538533	0.000558752	0.278632	FadD	long-chain acyl-CoA synthetase	6.2.1.3	Bacteroidetes, Firmicutes, Sutterella wadsworthensis, Blautia, Paraprevotella xylaniphila, Parasutterella excrementihominis, Alistipes, Alistipes indistinctus, Alistipes timonensis, Bacteroides ovatus, Bilophila wadsworthia, Desulfovibrio, Parabacteroides johnsonii
K06445	2e-08	3e-08	0.700128	FadE	acyl-CoA dehydrogenase	1.3.99.-	-
K00074	0.000110123	0.000114533	0.645377	paaH, hbd, FadB, mmgB	3-hydroxybutyryl-CoA dehydrogenase	1.1.1.157	Lactobacillus reuteri; Firmicutes bacterium ASF500; Oscillibacter; Bilophila wadsworthia
K00219	5.5669e-05	5.0774e-05	0.278632	FadH	2,4-dienoyl-CoA reductase (NADPH2)	1.3.1.34	Bilophila; Eubacterium; Firmicutes; Actinobacteria; Proteobacteria
K00632	4.009e-06	2.26e-06	0.0029526	FadA, FadI	acetyl-CoA acyltransferase	2.3.1.16	Firmicutes

## Sheet: Table S8
Table S8. Data production and quality control of fecal samples from 16s rRNA amplicon sequencing analysis.
Time	Group	Sample ID	Read length (bp)	Raw Data(Mbp)	# of reads	High quality data (Mbp)	# of high quality reads	Data utilization ratio (%)	Tag number	OTU number
D0	GF prior to Con FMT	D0-NH GF2	250	130.36	521438	124.82	502228	95.75	250760	669
		D0-NH GF3	250	117.48	469924	112.53	452738	95.78	226049	618
		D0-NH GF4	250	46.39	185572	44.51	179006	95.95	89378	519
		D0-NH GF5	250	156.85	627406	149.63	602148	95.39	300653	690
		D0-NH GF6	250	52.57	210286	50.27	202146	95.62	100920	591
	GF prior to NMS FMT	D0-NMS GF1	250	84.12	336476	79.98	321728	95.08	160637	564
		D0-NMS GF2	250	78.78	315126	75.74	304618	96.14	152073	551
		D0-NMS GF3	250	86.62	346490	82.64	332430	95.41	165933	635
		D0-NMS GF4	250	119.6	478398	111.62	448952	93.32	224237	678
		D0-NMS GF6	250	56.91	227632	53.97	216966	94.84	108361	599
D10	GF prior to Con FMT	D10-NH GF1	250	97.67	390698	94.48	380006	96.73	189719	840
		D10-NH GF2	250	79.4	317596	77.15	309852	97.16	154674	921
		D10-NH GF3	250	36.58	146300	35.48	142554	97	71154	800
		D10-NH GF4	250	115.62	462492	112.48	451588	97.28	225482	815
		D10-NH GF5	250	70.89	283540	68.84	276328	97.11	137927	218
		D10-NH GF6	250	74.58	298314	72.36	290408	97.02	144996	278
	GF prior to NMS FMT	D10-NMS GF1	250	74.74	298966	72.55	291232	97.06	145403	321
		D10-NMS GF2	250	64.05	256194	62.16	249532	97.05	124505	220
		D10-NMS GF3	250	73.39	293574	71.31	286204	97.16	142898	155
		D10-NMS GF4	250	96.02	384090	93.62	375602	97.5	187620	109
		D10-NMS GF5	250	51.24	204948	50.11	201024	97.8	100418	86
		D10-NMS GF6	250	151.49	605948	147.84	593156	97.59	296264	170
D21	GF + Con FMT	D21-NH GF1	250	78.2	312790	74.69	300684	95.51	150213	316
		D21-NH GF2	250	175.76	703046	164.7	664658	93.7	331926	498
		D21-NH GF4	250	270.97	1083898	255.75	1030102	94.38	514546	569
		D21-NH GF5	250	169.57	678276	159.54	643096	94.08	321159	432
		D21-NH GF6	250	85.57	342268	79.91	322114	93.39	160827	446
	GF + NMS FMT	D21-NMS GF2	250	119.17	476698	114.41	460368	96.01	229882	398
		D21-NMS GF3	250	165.12	660476	156.92	631790	95.04	315531	481
		D21-NMS GF4	250	204.24	816970	194.99	784778	95.47	391992	596
		D21-NMS GF5	250	194.36	777436	184.64	743476	95	371253	531
		D21-NMS GF6	250	245.46	981846	230.71	930794	93.99	464908	563
D35	GF + Con FMT	D35-NH GF1	250	70.81	283242	66.23	266990	93.53	133148	599
		D35-NH GF2	250	79.46	317834	74.36	299560	93.58	149426	587
		D35-NH GF3	250	107.1	428396	101.42	408160	94.69	203612	698
		D35-NH GF4	250	108.51	434050	102.64	413194	94.58	206025	693
		D35-NH GF5	250	125.02	500066	117.01	471500	93.59	235261	690
		D35-NH GF6	250	138.7	554800	127.61	514224	92	256664	719
	GF + NMS FMT	D35-NMS GF1	250	44.3	177202	41.85	168510	94.48	84090	558
		D35-NMS GF2	250	160.32	641272	151.26	609356	94.35	304137	710
		D35-NMS GF3	250	93.44	373756	88.29	355868	94.49	177565	620
		D35-NMS GF4	250	122.5	489982	113.78	458390	92.88	228735	700
		D35-NMS GF5	250	125.1	500408	117.57	473368	93.98	236193	697
		D35-NMS GF6	250	145.38	581508	134.67	542628	92.63	270661	690
Donor	Control	NH-Donor1	250	142.73	570924	136.11	547124	95.36	273562	981
		NH-Donor2	250	193.67	774662	183.39	737736	94.69	368868	1024
		NH-Donor3	250	177.74	710974	169.29	680652	95.24	340326	1008
	NMS	NMS-Donor1	250	133.71	534840	128.03	514386	95.75	257193	927
		NMS-Donor2	250	146.06	584244	139.67	561054	95.62	280527	943
		NMS-Donor3	250	154.11	616436	147.23	591512	95.53	295756	951

## Sheet: Table S9
Table S9. Taxonomic changes at geneus level between colonized GF rats and donors
ID	Taxa	Colonized GF group				Donor group
		Con _mean	NMS_mean	FC (Con vs. NMS)	P value	Con_mean	NMS_mean	FC (Con vs. NMS)	P value
1	Bacteria;Actinobacteria;Actinobacteria;Bifidobacteriales;Bifidobacteriaceae;Bifidobacterium	0.073496	0.0251127	1.54925	9.11068e-06	0.0402893	0.0122761	1.71455	0.00189494
2	Bacteria;Actinobacteria;Coriobacteriia;Coriobacteriales;Atopobiaceae;Olsenella	0.0055379	0.00304176	0.864433	0.158118	0.00186097	3.18708e-05	5.86768	0.00119303
3	Bacteria;Actinobacteria;Coriobacteriia;Eggerthellales;Eggerthellaceae;Adlercreutzia	0.00254559	0.00140425	0.858201	0.0668727	0.000221451	0.000119605	0.888712	0.0463703
4	Bacteria;Actinobacteria;Coriobacteriia;Eggerthellales;Eggerthellaceae;Other	0.00094869	0.000774407	0.292844	0.236989	0.000602594	0.000381616	0.659063	0.160606
5	Bacteria;Bacteroidetes;Bacteroidia;Bacteroidales;Bacteroidaceae;Bacteroides	0.0127749	0.00276805	2.20637	0.0709443	0.00603184	0.00334208	0.851851	0.0101005
6	Bacteria;Bacteroidetes;Bacteroidia;Bacteroidales;Other;Other	0.109433	0.0481035	1.18584	0.148538	0.0584856	0.0288392	1.02005	0.000264729
7	Bacteria;Bacteroidetes;Bacteroidia;Bacteroidales;Prevotellaceae;Alloprevotella	1.3479e-05	9.13146e-06	0.561792	0.447502	1.6007e-05	6.49214e-06	1.30194	0.265845
8	Bacteria;Bacteroidetes;Chitinophagia;Chitinophagales;Chitinophagaceae;Other	5.96948e-06	2.25473e-06	1.40465	0.505727	4.79531e-06	3.05418e-06	0.650839	0.774693
9	Bacteria;Deferribacteres;Deferribacteres;Deferribacterales;Deferribacteraceae;Mucispirillum	0.00320188	0.000280783	3.51139	0.327664	0.000510471	3.79465e-05	3.74979	0.00123707
10	Bacteria;Firmicutes;Clostridia;Clostridiales;Clostridiaceae;Clostridium	0.00276954	0.00101811	1.44375	0.226574	0.0129961	0.00563913	1.20454	0.0171881
11	Bacteria;Firmicutes;Clostridia;Clostridiales;Eubacteriaceae;Eubacterium	0.0105885	0.00595718	0.829801	0.361527	0.0128588	0.0029956	2.10183	0.00126798
12	Bacteria;Firmicutes;Clostridia;Clostridiales;Lachnospiraceae;Lachnoclostridium	0.00114576	0.00113158	0.0179669	0.96875	0.00717475	0.00301409	1.25121	0.00694176
13	Bacteria;Firmicutes;Clostridia;Clostridiales;Lachnospiraceae;Tyzzerella	0.000940791	0.000574509	0.711544	0.238757	0.000776164	0.000375888	1.04606	0.0154891
14	Bacteria;Firmicutes;Clostridia;Clostridiales;Peptostreptococcaceae;Other	0.013944	0.0116763	0.256057	0.700537	0.0116544	0.0105765	0.140011	0.52513
15	Bacteria;Firmicutes;Clostridia;Clostridiales;Ruminococcaceae;Faecalibacterium	1.33922e-05	2.63539e-06	2.3453	0.386139	4.48015e-05	6.33651e-06	2.82179	0.000656152
16	Bacteria;Firmicutes;Clostridia;Other;Other;Other	0.000856266	0.000764328	0.163867	0.736209	0.000882045	0.000197163	2.16146	0.00126303
17	Bacteria;Firmicutes;Erysipelotrichia;Erysipelotrichales;Erysipelotrichaceae;Allobaculum	0.0781782	0.0339438	1.20362	0.0137781	0.0115526	0.00201505	2.51932	0.000274072
18	Bacteria;Firmicutes;Erysipelotrichia;Erysipelotrichales;Erysipelotrichaceae;Other	0.0262812	0.00625196	2.07165	0.000767378	0.00158204	0.000632698	1.32219	0.00124542
19	Bacteria;Firmicutes;Erysipelotrichia;Erysipelotrichales;Erysipelotrichaceae;Turicibacter	0.000634581	0.000227197	1.48186	0.231284	0.00701584	0.00624691	0.167472	0.424712
20	Bacteria;Proteobacteria;Betaproteobacteria;Burkholderiales;Sutterellaceae;Parasutterella	0.0845396	0.0368835	1.19665	0.015592	0.01982	0.0062279	1.67014	0.000638012
21	Bacteria;Proteobacteria;Betaproteobacteria;Burkholderiales;Sutterellaceae;Sutterella	8.52432e-07	-	-	0.340893	3.91772e-06	-	-	0.129405
22	Bacteria;Proteobacteria;Betaproteobacteria;Rhodocyclales;Rhodocyclaceae;Zoogloea	4.39283e-06	7.51577e-07	2.54716	0.27186	5.95495e-06	-	-	0.241356
23	Bacteria;Proteobacteria;Deltaproteobacteria;Desulfovibrionales;Desulfovibrionaceae;Desulfovibrio	0.0110288	0.00750249	0.555839	0.117103	0.00132508	0.00042843	1.62894	0.00126515
24	Bacteria;Proteobacteria;Deltaproteobacteria;Desulfovibrionales;Desulfovibrionaceae;Other	1.19214e-05	-	-	0.082028	0.0027096	-	-	0.000713949
25	Bacteria;Tenericutes;Mollicutes;Anaeroplasmatales;Anaeroplasmataceae;Anaeroplasma	1.03408e-05	4.4681e-06	1.21062	0.159388	8.47139e-06	8.01923e-06	0.0791343	0.929149
26	Bacteria;Verrucomicrobia;Verrucomicrobiae;Verrucomicrobiales;Akkermansiaceae;Akkermansia	8.88403e-05	4.08009e-05	1.12262	0.3249	0.000390776	9.30755e-06	5.39179	0.00119346
27	Bacteria;Bacteroidetes;Bacteroidia;Bacteroidales;Porphyromonadaceae;Barnesiella	0.00505976	0.00528625	-0.0631749	0.858957	0.00627744	0.0261546	-2.05882	0.000555313
28	Bacteria;Bacteroidetes;Bacteroidia;Bacteroidales;Prevotellaceae;Prevotella	0.0122776	0.0527557	-2.1033	0.02713	0.0271632	0.0759611	-1.48361	0.00242413
29	Bacteria;Bacteroidetes;Bacteroidia;Bacteroidales;Rikenellaceae;Alistipes	0.00292696	0.00510699	-0.803071	0.00371099	0.00201822	0.00319416	-0.662354	0.0235363
30	Bacteria;Bacteroidetes;Other;Other;Other;Other	0.017205	0.0350758	-1.02765	0.00110373	0.0220877	0.0414773	-0.909077	0.00134645
31	Bacteria;Firmicutes;Bacilli;Lactobacillales;Aerococcaceae;Aerococcus	0.000110113	0.000127289	-0.209123	0.772505	0.000176269	0.000477899	-1.43893	0.00277722
32	Bacteria;Firmicutes;Bacilli;Lactobacillales;Lactobacillaceae;Lactobacillus	0.065448	0.110667	-0.571313	0.0444582	0.0750801	0.173009	-1.20435	0.00637432
33	Bacteria;Firmicutes;Bacilli;Lactobacillales;Lactobacillaceae;Pediococcus	2.25296e-06	2.56759e-06	-0.188594	0.873099	1.59844e-06	9.06878e-06	-2.50425	0.055732
34	Bacteria;Firmicutes;Clostridia;Clostridiales;Clostridiales_Family_XIII._Incertae_Sedis;Other	0.000345538	0.00040469	-0.227974	0.63224	0.000168246	0.000261704	-0.637368	0.0235396
35	Bacteria;Firmicutes;Clostridia;Clostridiales;Eubacteriaceae;Anaerofustis	9.82293e-07	6.64087e-06	-2.75715	0.278896	3.19687e-06	3.36546e-06	-0.07414	0.972769
36	Bacteria;Firmicutes;Clostridia;Clostridiales;Lachnospiraceae;Anaerostipes	0	2.48436e-06	-	0.146491	-	1.52709e-06	-	0.373901
37	Bacteria;Firmicutes;Clostridia;Clostridiales;Lachnospiraceae;Blautia	4.97921e-05	0.000208846	-2.06845	0.0249506	0.00115071	0.0110628	-3.26513	0.00195528
38	Bacteria;Firmicutes;Clostridia;Clostridiales;Lachnospiraceae;Coprococcus	6.68323e-05	0.00221108	-5.04806	0.318363	0.00045307	0.0164659	-5.1836	0.00494877
39	Bacteria;Firmicutes;Clostridia;Clostridiales;Lachnospiraceae;Other	0.00742073	0.0113899	-0.618128	0.125237	0.0437773	0.0534643	-0.288393	0.0675997
40	Bacteria;Firmicutes;Clostridia;Clostridiales;Oscillospiraceae;Oscillibacter	0.00206772	0.00424138	-1.03649	0.0125169	0.00374453	0.0133968	-1.83903	1.92783e-05
41	Bacteria;Firmicutes;Clostridia;Clostridiales;Other;Other	0.0417957	0.077287	-0.88687	0.0158033	0.0847161	0.142448	-0.749724	0.00161335
42	Bacteria;Firmicutes;Clostridia;Clostridiales;Ruminococcaceae;Other	0.0083202	0.0215217	-1.3711	0.00270611	0.0125134	0.0133065	-0.0886613	0.554643
43	Bacteria;Firmicutes;Clostridia;Clostridiales;Ruminococcaceae;Ruminiclostridium	0.000742746	0.0020059	-1.43331	0.0106671	0.00117084	0.00222658	-0.927286	0.000369341
44	Bacteria;Firmicutes;Clostridia;Clostridiales;Ruminococcaceae;Sporobacter	1.40052e-06	0.000121004	-6.43295	0.026388	1.97994e-05	0.000115804	-2.54816	0.0241511
45	Bacteria;Firmicutes;Erysipelotrichia;Erysipelotrichales;Erysipelotrichaceae;Erysipelatoclostridium	9.82293e-07	4.72683e-06	-2.26665	0.189801	1.15964e-06	0.00166467	-10.4873	6.27613e-05
46	Bacteria;Proteobacteria;Alphaproteobacteria;Rhizobiales;Brucellaceae;Brucella	1.65478e-06	3.85879e-06	-1.22151	0.406545	1.15964e-06	1.68273e-06	-0.537123	0.810605
47	Bacteria;Proteobacteria;Betaproteobacteria;Burkholderiales;Comamonadaceae;Comamonas	0	1.75693e-06	-	0.340893	-	1.44396e-06	-	0.373901
48	Bacteria;Proteobacteria;Betaproteobacteria;Burkholderiales;Oxalobacteraceae;Oxalobacter	0.000143776	0.000305158	-1.08574	0.0563446	0.000349346	0.000845118	-1.2745	0.000249004
49	Bacteria;Proteobacteria;Other;Other;Other;Other	0.0247398	0.045656	-0.883973	0.191662	0.00225588	0.00841636	-1.8995	0.000226412
50	Bacteria;Actinobacteria;Actinobacteria;Actinomycetales;Actinomycetaceae;Actinomyces	-	-	-	-	1.23309e-05	2.13368e-05	-0.791058	0.360735
51	Bacteria;Actinobacteria;Actinobacteria;Corynebacteriales;Corynebacteriaceae;Corynebacterium	1.07624e-05	5.47836e-06	0.974178	0.231467	0.00246417	0.00644248	-1.38651	0.00035454
52	Bacteria;Actinobacteria;Actinobacteria;Micrococcales;Brevibacteriaceae;Brevibacterium	-	-	-	-	1.59844e-06	1.68599e-05	-3.39886	0.0530139
53	Bacteria;Actinobacteria;Actinobacteria;Micrococcales;Micrococcaceae;Micrococcus	8.02351e-07	-	-	0.340893	-	-	-	-
54	Bacteria;Actinobacteria;Actinobacteria;Micrococcales;Micrococcaceae;Rothia	3.60085e-05	2.05265e-05	0.810851	0.334306	3.30484e-05	5.05796e-05	-0.613977	0.345091
55	Bacteria;Actinobacteria;Actinobacteria;Other;Other;Other	5.21498e-06	4.25487e-06	0.293547	0.758675	1.25822e-06	2.88792e-06	-1.19865	0.632207
56	Bacteria;Actinobacteria;Actinobacteria;Propionibacteriales;Propionibacteriaceae;Propionibacterium	1.57649e-06	-	-	0.340893	-	1.44396e-06	-	0.373901
57	Bacteria;Actinobacteria;Coriobacteriia;Eggerthellales;Eggerthellaceae;Enterorhabdus	0.000985236	0.000260444	1.9195	0.000332111	9.72995e-05	0.000129784	-0.415611	0.462849
58	Bacteria;Actinobacteria;Coriobacteriia;Other;Other;Other	-	-	-	-	1.73234e-05	3.05418e-06	2.50387	0.015114
59	Bacteria;Actinobacteria;Other;Other;Other;Other	9.36109e-05	0.000115619	-0.304634	0.447368	4.83572e-06	3.05418e-06	0.662945	0.671451
60	Bacteria;Bacteroidetes;Bacteroidia;Bacteroidales;Odoribacteraceae;Butyricimonas	0.00105263	0.000961538	0.130582	0.872411	3.46468e-05	9.23691e-05	-1.41469	0.0502455
61	Bacteria;Bacteroidetes;Bacteroidia;Bacteroidales;Odoribacteraceae;Odoribacter	0.00332026	0.00409179	-0.301435	0.511021	0.0020222	0.000821598	1.29942	0.000706027
62	Bacteria;Bacteroidetes;Bacteroidia;Bacteroidales;Porphyromonadaceae;Other	0.3353	0.35707	-0.0907579	0.522582	0.270483	0.244326	0.146728	0.537787
63	Bacteria;Bacteroidetes;Bacteroidia;Bacteroidales;Porphyromonadaceae;Parabacteroides	0.00372636	0.00747572	-1.00445	0.00505867	0.00645809	0.00259542	1.31514	0.00641479
64	Bacteria;Bacteroidetes;Bacteroidia;Bacteroidales;Prevotellaceae;Other	0.010365	0.0543625	-2.39089	0.0403555	0.0327943	0.00991314	1.72603	0.000330172
65	Bacteria;Bacteroidetes;Bacteroidia;Bacteroidales;Prevotellaceae;Paraprevotella	0.0011403	0.00130844	-0.198427	0.89085	0.000140006	1.44396e-06	6.59931	0.00182555
66	Bacteria;Candidatus_Saccharibacteria;Unclassified;Unclassified;Unclassified;Unclassified	0.00105047	0.00201621	-0.940614	0.202879	0.00191154	0.000351495	2.44316	0.0662071
67	Bacteria;Elusimicrobia;Elusimicrobia;Elusimicrobiales;Elusimicrobiaceae;Elusimicrobium	4.13166e-05	0.00150724	-5.18904	0.0151615	0.000501284	0	-	0.0103034
68	Bacteria;Firmicutes;Bacilli;Bacillales;Bacillaceae;Bacillus	-	-	-	-	5.11549e-05	2.02147e-05	1.33947	0.12373
69	Bacteria;Firmicutes;Bacilli;Bacillales;Bacillaceae;Geobacillus	8.04026e-06	8.27403e-06	-0.0413466	0.96712	6.29109e-06	4.41501e-06	0.510894	0.795436
70	Bacteria;Firmicutes;Bacilli;Bacillales;Bacillaceae;Other	2.94688e-06	-	-	0.340893	-	-	-	-
71	Bacteria;Firmicutes;Bacilli;Bacillales;Staphylococcaceae;Jeotgalicoccus	-	-	-	-	0.000145733	0.000489867	-1.74907	0.00373613
72	Bacteria;Firmicutes;Bacilli;Bacillales;Staphylococcaceae;Staphylococcus	0.000130806	3.66889e-05	1.83401	0.0438723	0.000201061	0.000281659	-0.486313	0.0133273
73	Bacteria;Firmicutes;Bacilli;Lactobacillales;Aerococcaceae;Facklamia	-	-	-	-	5.99536e-06	9.38138e-05	-3.96788	0.00035248
74	Bacteria;Firmicutes;Bacilli;Lactobacillales;Carnobacteriaceae;Atopostipes	-	-	-	-	2.41786e-06	1.55609e-05	-2.68613	0.0202224
75	Bacteria;Firmicutes;Bacilli;Lactobacillales;Leuconostocaceae;Weissella	0.000154117	0.00019676	-0.352411	0.684733	2.75808e-06	0	-	0.126086
76	Bacteria;Firmicutes;Bacilli;Lactobacillales;Streptococcaceae;Streptococcus	6.01866e-05	7.03142e-05	-0.224374	0.580753	6.45873e-05	5.69787e-05	0.180828	0.754192
77	Bacteria;Firmicutes;Bacilli;Other;Other;Other	-	-	-	-	1.0549e-05	7.54169e-06	0.48415	0.45445
78	Bacteria;Firmicutes;Clostridia;Clostridiales;Clostridiaceae;Butyricicoccus	1.14929e-05	3.13631e-06	1.8736	0.358177	5.54087e-05	6.9101e-05	-0.318592	0.295924
79	Bacteria;Firmicutes;Clostridia;Clostridiales;Lachnospiraceae;Roseburia	0.000541784	0.000223138	1.27978	0.124646	0.000497188	0.0179261	-5.17213	0.000543166
80	Bacteria;Firmicutes;Clostridia;Clostridiales;Ruminococcaceae;Hydrogenoanaerobacterium	0	5.28947e-06	-	0.340893	-	-	-	-
81	Bacteria;Firmicutes;Clostridia;Clostridiales;Ruminococcaceae;Ruminococcus	0.000234751	0.00150365	-2.67926	0.160975	0.0491439	0.0201225	1.28821	0.00315361
82	Bacteria;Firmicutes;Clostridia;Clostridiales;Unclassified;Flavonifractor	0.0039778	0.00451981	-0.184293	0.551908	0.00860119	0.00492894	0.803259	0.00100084
83	Bacteria;Firmicutes;Erysipelotrichia;Erysipelotrichales;Erysipelotrichaceae;Holdemania	6.75504e-06	1.24506e-05	-0.882176	0.300759	-	-	-	-
84	Bacteria;Firmicutes;Negativicutes;Acidaminococcales;Acidaminococcaceae;Other	4.76564e-06	1.14766e-06	2.05397	0.29718	0.000357544	0.00771291	-4.43108	7.80884e-05
85	Bacteria;Firmicutes;Negativicutes;Veillonellales;Veillonellaceae;Veillonella	4.80131e-05	3.49158e-05	0.459549	0.428296	5.45271e-05	6.17874e-05	-0.180341	0.456761
86	Bacteria;Firmicutes;Other;Other;Other;Other	0.00318745	0.00718086	-1.17175	0.00971787	0.00887444	0.00734198	0.273487	0.0556335
87	Bacteria;Fusobacteria;Fusobacteriia;Fusobacteriales;Fusobacteriaceae;Fusobacterium	0	2.00505e-06	-	0.340893	5.61473e-06	1.44396e-06	1.95919	0.165036
88	Bacteria;Lentisphaerae;Lentisphaeria;Victivallales;Victivallaceae;Victivallis	9.82293e-07	6.43694e-06	-2.71215	0.177408	1.25822e-06	-	-	0.373901
89	Bacteria;Other;Other;Other;Other;Other	0.00578927	0.00510641	0.181073	0.629581	0.0105001	0.0132932	-0.340286	0.127971
90	Bacteria;Proteobacteria;Betaproteobacteria;Burkholderiales;Comamonadaceae;Other	1.70486e-06	3.57294e-06	-1.06745	0.469491	5.79821e-06	3.12669e-06	0.890973	0.679605
91	Bacteria;Proteobacteria;Betaproteobacteria;Burkholderiales;Oxalobacteraceae;Massilia	8.02351e-07	-	-	0.340893	-	-	-	-
92	Bacteria;Proteobacteria;Betaproteobacteria;Neisseriales;Neisseriaceae;Neisseria	1.96459e-06	3.09986e-06	-0.657976	0.693173	-	-	-	-
93	Bacteria;Proteobacteria;Betaproteobacteria;Other;Other;Other	7.1584e-06	1.76004e-06	2.02403	0.410952	-	3.36546e-06	-	0.373901
94	Bacteria;Proteobacteria;Deltaproteobacteria;Desulfovibrionales;Other;Other	0.0013145	0.00097609	0.429427	0.430218	8.61686e-05	0.000140652	-0.706897	0.0190685
95	Bacteria;Proteobacteria;Epsilonproteobacteria;Campylobacterales;Helicobacteraceae;Helicobacter	3.77652e-05	1.83461e-05	1.04158	0.154375	0.00225594	0.00449562	-0.994795	0.00324721
96	Bacteria;Proteobacteria;Gammaproteobacteria;Aeromonadales;Succinivibrionaceae;Succinivibrio	3.15298e-06	-	-	0.340893	-	1.68273e-06	-	0.373901
97	Bacteria;Proteobacteria;Gammaproteobacteria;Enterobacteriales;Enterobacteriaceae;Escherichia	0.000175589	8.33541e-05	1.07488	0.268373	0.000110038	0.000257301	-1.22545	0.0113319
98	Bacteria;Proteobacteria;Gammaproteobacteria;Enterobacteriales;Enterobacteriaceae;Other	1.33119e-05	7.64071e-06	0.80094	0.299339	9.04917e-06	2.92835e-05	-1.69423	0.0280158
99	Bacteria;Proteobacteria;Gammaproteobacteria;Enterobacteriales;Enterobacteriaceae;Providencia	4.76564e-06	3.51386e-06	0.439613	0.794307	-	5.9421e-06	-	0.116428
100	Bacteria;Proteobacteria;Gammaproteobacteria;Pasteurellales;Pasteurellaceae;Other	9.82293e-07	8.81578e-07	0.156066	0.94068	-	-	-	-
101	Bacteria;Proteobacteria;Gammaproteobacteria;Pasteurellales;Pasteurellaceae;Pasteurella	4.81002e-05	2.0005e-05	1.26569	0.0993719	4.15602e-05	7.08456e-05	-0.769476	0.0287973
102	Bacteria;Proteobacteria;Gammaproteobacteria;Pseudomonadales;Moraxellaceae;Acinetobacter	2.45713e-06	7.51577e-07	1.70898	0.371263	3.19687e-06	4.49814e-06	-0.492666	0.76953
103	Bacteria;Proteobacteria;Gammaproteobacteria;Pseudomonadales;Moraxellaceae;Moraxella	3.2094e-06	-	-	0.340893	-	-	-	-
104	Bacteria;Proteobacteria;Gammaproteobacteria;Pseudomonadales;Moraxellaceae;Psychrobacter	-	-	-	-	1.96427e-05	4.4855e-05	-1.19128	1.43659e-05
105	Bacteria;Proteobacteria;Gammaproteobacteria;Pseudomonadales;Pseudomonadaceae;Pseudomonas	9.82293e-07	-	-	0.340893	1.59844e-06	1.52709e-06	0.0658766	0.9758
106	Bacteria;Proteobacteria;Gammaproteobacteria;Xanthomonadales;Xanthomonadaceae;Lysobacter	0	1.14766e-06	-	0.340893	-	-	-	-
107	Bacteria;Tenericutes;Mollicutes;Mycoplasmatales;Mycoplasmataceae;Mycoplasma	1.57649e-06	7.51577e-07	1.06872	0.64683	0.00032061	0.00044969	-0.488108	0.0944206
Note: Bacteria in red showed similar change between colonized GF rats and donors and those in blue showed inconsistent alteration
